# Supplementary material for: Synergistic Interactions Between Plant Growth-Promoting Bacteria and Trichoderma virens Enhance Arabidopsis Growth and Suppress Fusarium brachygibbosum
Source: Plants (Basel). 2026 Jul 22;15(14):2234. doi: 10.3390/plants15142234 (PMC13415227; doi:10.3390/plants15142234)
Supplement: Supplementary file 1 [file plants-15-02234-s001.zip]

Archive with 1 entries (1 files):
- plants-4427605-supplementary.pdf
